# Supplementary material for: Identification and Molecular Characterization of a Novel Partitivirus from Trichoderma atroviride NFCF394
Source: Viruses. 2018 Oct 23;10(11):578. doi: 10.3390/v10110578 (PMC6266732; doi:10.3390/v10110578)
Supplement: Supplementary file 1 [file viruses-10-00578-s001.zip]

Archive with 3 entries (2 files):
- 6.viruses-367081 suppl/
- 6.viruses-367081 suppl/Figure S1.tif
- 6.viruses-367081 suppl/Supplementary Table S1.docx
